# Supplementary material for: Synthesis and Molecular Docking of Some Novel 3-Thiazolyl-Coumarins as Inhibitors of VEGFR-2 Kinase
Source: Molecules. 2023 Jan 10;28(2):689. doi: 10.3390/molecules28020689 (PMC9861390; doi:10.3390/molecules28020689)
Supplement: Supplementary file 1 [file molecules-28-00689-s001.zip]

Archive with 1 entries (1 files):
- molecules-2101283-supplementary.pdf
